# Supplementary material for: Magnetically Induced Current-Density Susceptibility of Circum[n]coronenes
Source: J Phys Chem A. 2025 Jan 4;129(2):527–35. doi: 10.1021/acs.jpca.4c07293 (PMC11744783; doi:10.1021/acs.jpca.4c07293)
Supplement: Supplementary file 2 — jp4c07293_si_002.zip [file jp4c07293_si_002.zip]

Archive with 5 entries (5 files):
- benzene.xyz
- coronene.xyz
- circumcoronene.xyz
- circumcircumcoronene.xyz
- circumcircumcircumcoronene.xyz
