# Supplementary material for: Magnetically Induced Current-Density Susceptibility of Circum[n]coronenes
Source: J Phys Chem A. 2025 Jan 4;129(2):527–35. doi: 10.1021/acs.jpca.4c07293 (PMC11744783; doi:10.1021/acs.jpca.4c07293)
Supplement: Supplementary file 2 — jp4c07293_si_002.zip [file jp4c07293_si_002.zip › benzene.xyz]

12

C     1.3932572    0.0000002    0.0000000
C     0.6966277    1.2065986    0.0000000
C    -0.6966288    1.2065994    0.0000000
C    -1.3932569    0.0000007    0.0000000
C    -0.6966286   -1.2065984    0.0000000
C     0.6966292   -1.2066000    0.0000000
H     2.4856112    0.0000008    0.0000000
H     1.2428186    2.1525971    0.0000000
H    -1.2428201    2.1525981    0.0000000
H    -2.4856102    0.0000009    0.0000000
H    -1.2428206   -2.1525974    0.0000000
H     1.2428214   -2.1526000    0.0000000
