# Supplementary material for: Magnetically Induced Current-Density Susceptibility of Circum[n]coronenes
Source: J Phys Chem A. 2025 Jan 4;129(2):527–35. doi: 10.1021/acs.jpca.4c07293 (PMC11744783; doi:10.1021/acs.jpca.4c07293)
Supplement: Supplementary file 2 — jp4c07293_si_002.zip [file jp4c07293_si_002.zip › coronene.xyz]

36

C     1.2360904    0.7136555    0.0000000
C     1.2360904   -0.7136555    0.0000000
C     0.0000000    1.4273168    0.0000000
C     2.4593976    1.4199364    0.0000000
C     0.0000000   -1.4273168    0.0000000
C    -1.2360904    0.7136555    0.0000000
C     2.4593976   -1.4199364    0.0000000
C     0.0000000    2.8398686    0.0000000
C     3.6782029    0.6832707    0.0000000
C     2.4308335    2.8437851    0.0000000
C     3.6782029   -0.6832707    0.0000000
C    -1.2360904   -0.7136555    0.0000000
C     1.2473730    3.5270544    0.0000000
C     0.0000000   -2.8398686    0.0000000
C    -2.4593976    1.4199364    0.0000000
C     2.4308335   -2.8437851    0.0000000
C    -1.2473730    3.5270544    0.0000000
C    -2.4593976   -1.4199364    0.0000000
C     1.2473730   -3.5270544    0.0000000
C    -2.4308335    2.8437851    0.0000000
C    -1.2473730   -3.5270544    0.0000000
C    -3.6782029    0.6832707    0.0000000
C    -2.4308335   -2.8437851    0.0000000
C    -3.6782029   -0.6832707    0.0000000
H     4.6220633    1.2335050    0.0000000
H     3.3792844    3.3860675    0.0000000
H     4.6220633   -1.2335050    0.0000000
H     1.2427801    4.6195788    0.0000000
H     3.3792844   -3.3860675    0.0000000
H    -1.2427801    4.6195788    0.0000000
H     1.2427801   -4.6195788    0.0000000
H    -3.3792844    3.3860675    0.0000000
H    -1.2427801   -4.6195788    0.0000000
H    -4.6220633    1.2335050    0.0000000
H    -3.3792844   -3.3860675    0.0000000
H    -4.6220633   -1.2335050    0.0000000
