# Supplementary material for: Magnetically Induced Current-Density Susceptibility of Circum[n]coronenes
Source: J Phys Chem A. 2025 Jan 4;129(2):527–35. doi: 10.1021/acs.jpca.4c07293 (PMC11744783; doi:10.1021/acs.jpca.4c07293)
Supplement: Supplementary file 2 — jp4c07293_si_002.zip [file jp4c07293_si_002.zip › circumcoronene.xyz]

72
Energy =
C    -1.2248419    0.7071636    0.0000000
C    -1.2248419   -0.7071636    0.0000000
C     0.0000000    1.4143270    0.0000000
C     0.0000000   -1.4143270    0.0000000
C     1.2248419    0.7071636    0.0000000
C     1.2248419   -0.7071636    0.0000000
C    -2.4640721   -1.4226329    0.0000000
C    -2.4640721    1.4226329    0.0000000
C    -0.0000000   -2.8452643    0.0000000
C    -0.0000000    2.8452643    0.0000000
C     2.4640721   -1.4226329    0.0000000
C     2.4640721    1.4226329    0.0000000
C    -2.4630583   -2.8376575    0.0000000
C    -2.4630583    2.8376575    0.0000000
C    -3.6890132   -0.7142427    0.0000000
C    -3.6890132    0.7142427    0.0000000
C     1.2259539   -3.5518985    0.0000000
C     1.2259539    3.5518985    0.0000000
C    -1.2259539   -3.5518985    0.0000000
C    -1.2259539    3.5518985    0.0000000
C     3.6890132   -0.7142427    0.0000000
C     3.6890132    0.7142427    0.0000000
C     2.4630583   -2.8376575    0.0000000
C     2.4630583    2.8376575    0.0000000
C    -3.6980766    3.5451819    0.0000000
C    -3.6980766   -3.5451819    0.0000000
C    -4.9192544    1.4300426    0.0000000
C    -4.9192544   -1.4300426    0.0000000
C     1.2211748   -4.9752165    0.0000000
C     1.2211748    4.9752165    0.0000000
C    -1.2211748    4.9752165    0.0000000
C    -1.2211748   -4.9752165    0.0000000
C     4.9192544   -1.4300426    0.0000000
C     4.9192544    1.4300426    0.0000000
C     3.6980766   -3.5451819    0.0000000
C     3.6980766    3.5451819    0.0000000
C    -4.8972642    2.8274410    0.0000000
C    -4.8972642   -2.8274410    0.0000000
C    -0.0000000    5.6548735    0.0000000
C    -0.0000000   -5.6548735    0.0000000
C     4.8972642    2.8274410    0.0000000
C     4.8972642   -2.8274410    0.0000000
C    -3.6608710   -4.9847583    0.0000000
C    -3.6608710    4.9847583    0.0000000
C    -6.1473615   -0.6780319    0.0000000
C    -6.1473615    0.6780319    0.0000000
C     2.4864843   -5.6627868    0.0000000
C     2.4864843    5.6627868    0.0000000
C    -2.4864843   -5.6627868    0.0000000
C    -2.4864843    5.6627868    0.0000000
C     6.1473615   -0.6780319    0.0000000
C     6.1473615    0.6780319    0.0000000
C     3.6608710   -4.9847583    0.0000000
C     3.6608710    4.9847583    0.0000000
H    -5.8438409    3.3739506    0.0000000
H    -5.8438409   -3.3739506    0.0000000
H    -0.0000000    6.7478867    0.0000000
H    -0.0000000   -6.7478867    0.0000000
H     5.8438409    3.3739506    0.0000000
H     5.8438409   -3.3739506    0.0000000
H    -4.6097375   -5.5261769    0.0000000
H    -4.6097375    5.5261769    0.0000000
H    -7.0906771   -1.2290659    0.0000000
H    -7.0906771    1.2290659    0.0000000
H     2.4809269    6.7552384    0.0000000
H     2.4809269   -6.7552384    0.0000000
H    -2.4809269   -6.7552384    0.0000000
H    -2.4809269    6.7552384    0.0000000
H     7.0906771    1.2290659    0.0000000
H     7.0906771   -1.2290659    0.0000000
H     4.6097375    5.5261769    0.0000000
H     4.6097375   -5.5261769    0.0000000
