# Supplementary material for: Magnetically Induced Current-Density Susceptibility of Circum[n]coronenes
Source: J Phys Chem A. 2025 Jan 4;129(2):527–35. doi: 10.1021/acs.jpca.4c07293 (PMC11744783; doi:10.1021/acs.jpca.4c07293)
Supplement: Supplementary file 2 — jp4c07293_si_002.zip [file jp4c07293_si_002.zip › circumcircumcoronene.xyz]

120
Energy =
C    -1.2318355    0.7111972    0.0000000
C    -1.2318355   -0.7111972    0.0000000
C     0.0000000    1.4223859    0.0000000
C     0.0000000   -1.4223859    0.0000000
C     1.2318355    0.7111972    0.0000000
C     1.2318355   -0.7111972    0.0000000
C     2.4551134   -1.4174551    0.0000000
C     2.4551134    1.4174551    0.0000000
C     0.0000000   -2.8349068    0.0000000
C     0.0000000    2.8349068    0.0000000
C    -2.4551134   -1.4174551    0.0000000
C    -2.4551134    1.4174551    0.0000000
C     3.6867254   -0.7048737    0.0000000
C     3.6867254    0.7048737    0.0000000
C     2.4538036   -2.8403550    0.0000000
C     2.4538036    2.8403550    0.0000000
C     1.2329224   -3.5452315    0.0000000
C     1.2329224    3.5452315    0.0000000
C    -1.2329224   -3.5452315    0.0000000
C    -1.2329224    3.5452315    0.0000000
C    -2.4538036   -2.8403550    0.0000000
C    -2.4538036    2.8403550    0.0000000
C    -3.6867254   -0.7048737    0.0000000
C    -3.6867254    0.7048737    0.0000000
C     4.9225451   -1.4190945    0.0000000
C     4.9225451    1.4190945    0.0000000
C     3.6902480   -3.5535013    0.0000000
C     3.6902480    3.5535013    0.0000000
C     1.2322969   -4.9725963    0.0000000
C     1.2322969    4.9725963    0.0000000
C    -1.2322969   -4.9725963    0.0000000
C    -1.2322969    4.9725963    0.0000000
C    -3.6902480   -3.5535013    0.0000000
C    -3.6902480    3.5535013    0.0000000
C    -4.9225451   -1.4190945    0.0000000
C    -4.9225451    1.4190945    0.0000000
C    -4.9202488    2.8407039    0.0000000
C    -4.9202488   -2.8407039    0.0000000
C     0.0000000    5.6814191    0.0000000
C     0.0000000   -5.6814191    0.0000000
C     4.9202488    2.8407039    0.0000000
C     4.9202488   -2.8407039    0.0000000
C    -6.1446670    0.7110592    0.0000000
C    -6.1446670   -0.7110592    0.0000000
C    -3.6881276    4.9659090    0.0000000
C    -3.6881276   -4.9659090    0.0000000
C    -2.4565386    5.6769648    0.0000000
C    -2.4565386   -5.6769648    0.0000000
C     2.4565386    5.6769648    0.0000000
C     2.4565386   -5.6769648    0.0000000
C     3.6881276    4.9659090    0.0000000
C     3.6881276   -4.9659090    0.0000000
C     6.1446670    0.7110592    0.0000000
C     6.1446670   -0.7110592    0.0000000
C    -6.1534978    3.5527257    0.0000000
C    -6.1534978   -3.5527257    0.0000000
C     0.0000000    7.1054526    0.0000000
C     0.0000000   -7.1054526    0.0000000
C     6.1534978    3.5527257    0.0000000
C     6.1534978   -3.5527257    0.0000000
C     7.3826444   -1.4359089    0.0000000
C     7.3826444    1.4359089    0.0000000
C     4.9348537   -5.6756085    0.0000000
C     4.9348537    5.6756085    0.0000000
C     2.4477888   -7.1115107    0.0000000
C     2.4477888    7.1115107    0.0000000
C    -2.4477888   -7.1115107    0.0000000
C    -2.4477888    7.1115107    0.0000000
C    -4.9348537   -5.6756085    0.0000000
C    -4.9348537    5.6756085    0.0000000
C    -7.3826444   -1.4359089    0.0000000
C    -7.3826444    1.4359089    0.0000000
C     7.3647608   -2.8185937    0.0000000
C     7.3647608    2.8185937    0.0000000
C     6.1233498   -4.9687768    0.0000000
C     6.1233498    4.9687768    0.0000000
C     1.2414096   -7.7873637    0.0000000
C     1.2414096    7.7873637    0.0000000
C    -1.2414096   -7.7873637    0.0000000
C    -1.2414096    7.7873637    0.0000000
C    -6.1233498   -4.9687768    0.0000000
C    -6.1233498    4.9687768    0.0000000
C    -7.3647608   -2.8185937    0.0000000
C    -7.3647608    2.8185937    0.0000000
C     8.6145420   -0.6756644    0.0000000
C     8.6145420    0.6756644    0.0000000
C     4.8924091   -7.1225846    0.0000000
C     4.8924091    7.1225846    0.0000000
C     3.7221255   -7.7982448    0.0000000
C     3.7221255    7.7982448    0.0000000
C    -3.7221255   -7.7982448    0.0000000
C    -3.7221255    7.7982448    0.0000000
C    -4.8924091   -7.1225846    0.0000000
C    -4.8924091    7.1225846    0.0000000
C    -8.6145420   -0.6756644    0.0000000
C    -8.6145420    0.6756644    0.0000000
H     8.3108235   -3.3658101    0.0000000
H     8.3108235    3.3658101    0.0000000
H     7.0702845   -5.5144824    0.0000000
H     7.0702845    5.5144824    0.0000000
H     1.2405379   -8.8802860    0.0000000
H     1.2405379    8.8802860    0.0000000
H    -1.2405379   -8.8802860    0.0000000
H    -1.2405379    8.8802860    0.0000000
H    -7.0702845   -5.5144824    0.0000000
H    -7.0702845    5.5144824    0.0000000
H    -8.3108235   -3.3658101    0.0000000
H    -8.3108235    3.3658101    0.0000000
H    -9.5576713    1.2270008    0.0000000
H    -9.5576713   -1.2270008    0.0000000
H    -5.8414483    7.6636842    0.0000000
H    -5.8414483   -7.6636842    0.0000000
H    -3.7162138    8.8906865    0.0000000
H    -3.7162138   -8.8906865    0.0000000
H     3.7162138    8.8906865    0.0000000
H     3.7162138   -8.8906865    0.0000000
H     5.8414483    7.6636842    0.0000000
H     5.8414483   -7.6636842    0.0000000
H     9.5576713    1.2270008    0.0000000
H     9.5576713   -1.2270008    0.0000000
