# Supplementary material for: Magnetically Induced Current-Density Susceptibility of Circum[n]coronenes
Source: J Phys Chem A. 2025 Jan 4;129(2):527–35. doi: 10.1021/acs.jpca.4c07293 (PMC11744783; doi:10.1021/acs.jpca.4c07293)
Supplement: Supplementary file 2 — jp4c07293_si_002.zip [file jp4c07293_si_002.zip › circumcircumcircumcoronene.xyz]

180
Energy =
C     1.2261076    0.7078935    0.0000000
C     1.2261076   -0.7078935    0.0000000
C    -0.0000000   -1.4157871    0.0000000
C    -1.2261076   -0.7078935    0.0000000
C    -1.2261076    0.7078935    0.0000000
C    -0.0000000    1.4157871    0.0000000
C     1.2270034    7.8084979    0.0000000
C     0.0000000    7.1029599    0.0000000
C    -1.2270034   -7.8084979    0.0000000
C     1.2248629    9.2381344    0.0000000
C    -0.0000000    9.9173110    0.0000000
C    -1.2248629   -9.2381344    0.0000000
C     3.6897226    7.8034329    0.0000000
C     2.4614927    7.0990864    0.0000000
C    -3.6897226   -7.8034329    0.0000000
C    -2.4614927   -7.0990864    0.0000000
C     3.6774052    9.2461606    0.0000000
C     2.4794203    9.9197780    0.0000000
C    -3.6774052   -9.2461606    0.0000000
C    -2.4794203   -9.9197780    0.0000000
C     6.1687074    7.8078066    0.0000000
C     4.9131099    7.0971099    0.0000000
C    -6.1687074   -7.8078066    0.0000000
C    -4.9131099   -7.0971099    0.0000000
C     6.1239575    9.2578610    0.0000000
C     4.9555641    9.9324333    0.0000000
C    -6.1239575   -9.2578610    0.0000000
C    -4.9555641   -9.9324333    0.0000000
C     7.3510696    7.1071300    0.0000000
C    -7.3510696    7.1071300    0.0000000
C     1.2264246    3.5482679    0.0000000
C     0.0000000    2.8403779    0.0000000
C    -1.2264246   -3.5482679    0.0000000
C     1.2257983    4.9654856    0.0000000
C     0.0000000    5.6722214    0.0000000
C    -1.2257983   -4.9654856    0.0000000
C     3.6873376    3.5443153    0.0000000
C     2.4596779    2.8362488    0.0000000
C    -3.6873376   -3.5443153    0.0000000
C    -2.4596779   -2.8362488    0.0000000
C     3.6849722    4.9708537    0.0000000
C     2.4623995    5.6767064    0.0000000
C    -3.6849722   -4.9708537    0.0000000
C    -2.4623995   -5.6767064    0.0000000
C     6.1513437    3.5514799    0.0000000
C     4.9122878    2.8361107    0.0000000
C    -6.1513437   -3.5514799    0.0000000
C    -4.9122878   -2.8361107    0.0000000
C     6.1488559    4.9668650    0.0000000
C     4.9172428    5.6812584    0.0000000
C    -6.1488559   -4.9668650    0.0000000
C    -4.9172428   -5.6812584    0.0000000
C     8.6128905    3.5583048    0.0000000
C     7.3758593    2.8416329    0.0000000
C    -8.6128905   -3.5583048    0.0000000
C    -7.3758593   -2.8416329    0.0000000
C     8.5886433    4.9586555    0.0000000
C     7.3880276    5.6798296    0.0000000
C    -8.5886433   -4.9586555    0.0000000
C    -7.3880276   -5.6798296    0.0000000
C     9.8304899    2.8126480    0.0000000
C    -9.8304899    2.8126480    0.0000000
C     3.6861025   -0.7120191    0.0000000
C     2.4598394   -1.4201890    0.0000000
C    -3.6861025    0.7120191    0.0000000
C    -2.4598394    1.4201890    0.0000000
C     3.6861025    0.7120191    0.0000000
C     2.4598394    1.4201890    0.0000000
C    -3.6861025   -0.7120191    0.0000000
C    -2.4598394   -1.4201890    0.0000000
C     6.1473717   -0.7058527    0.0000000
C     4.9131359   -1.4211703    0.0000000
C    -6.1473717    0.7058527    0.0000000
C    -4.9131359    1.4211703    0.0000000
C     6.1473717    0.7058527    0.0000000
C     4.9131359    1.4211703    0.0000000
C    -6.1473717   -0.7058527    0.0000000
C    -4.9131359   -1.4211703    0.0000000
C     8.6028324   -0.7063230    0.0000000
C     7.3787355   -1.4178280    0.0000000
C    -8.6028324    0.7063230    0.0000000
C    -7.3787355    1.4178280    0.0000000
C     8.6028324    0.7063230    0.0000000
C     7.3787355    1.4178280    0.0000000
C    -8.6028324   -0.7063230    0.0000000
C    -7.3787355   -1.4178280    0.0000000
C    11.0795216   -0.6745722    0.0000000
C     9.8461126   -1.4383540    0.0000000
C   -11.0795216    0.6745722    0.0000000
C    -9.8461126    1.4383540    0.0000000
C    11.0795216    0.6745722    0.0000000
C     9.8461126    1.4383540    0.0000000
C   -11.0795216   -0.6745722    0.0000000
C    -9.8461126   -1.4383540    0.0000000
C     1.2257983   -4.9654856    0.0000000
C     0.0000000   -5.6722214    0.0000000
C    -1.2257983    4.9654856    0.0000000
C     1.2264246   -3.5482679    0.0000000
C     0.0000000   -2.8403779    0.0000000
C    -1.2264246    3.5482679    0.0000000
C     3.6849722   -4.9708537    0.0000000
C     2.4623995   -5.6767064    0.0000000
C    -3.6849722    4.9708537    0.0000000
C    -2.4623995    5.6767064    0.0000000
C     3.6873376   -3.5443153    0.0000000
C     2.4596779   -2.8362488    0.0000000
C    -3.6873376    3.5443153    0.0000000
C    -2.4596779    2.8362488    0.0000000
C     6.1488559   -4.9668650    0.0000000
C     4.9172428   -5.6812584    0.0000000
C    -6.1488559    4.9668650    0.0000000
C    -4.9172428    5.6812584    0.0000000
C     6.1513437   -3.5514799    0.0000000
C     4.9122878   -2.8361107    0.0000000
C    -6.1513437    3.5514799    0.0000000
C    -4.9122878    2.8361107    0.0000000
C     8.5886433   -4.9586555    0.0000000
C     7.3880276   -5.6798296    0.0000000
C    -8.5886433    4.9586555    0.0000000
C    -7.3880276    5.6798296    0.0000000
C     8.6128905   -3.5583048    0.0000000
C     7.3758593   -2.8416329    0.0000000
C    -8.6128905    3.5583048    0.0000000
C    -7.3758593    2.8416329    0.0000000
C     9.8304899   -2.8126480    0.0000000
C    -9.8304899   -2.8126480    0.0000000
C     1.2248629   -9.2381344    0.0000000
C     0.0000000   -9.9173110    0.0000000
C    -1.2248629    9.2381344    0.0000000
C     1.2270034   -7.8084979    0.0000000
C    -0.0000000   -7.1029599    0.0000000
C    -1.2270034    7.8084979    0.0000000
C     3.6774052   -9.2461606    0.0000000
C     2.4794203   -9.9197780    0.0000000
C    -3.6774052    9.2461606    0.0000000
C    -2.4794203    9.9197780    0.0000000
C     3.6897226   -7.8034329    0.0000000
C     2.4614927   -7.0990864    0.0000000
C    -3.6897226    7.8034329    0.0000000
C    -2.4614927    7.0990864    0.0000000
C     6.1239575   -9.2578610    0.0000000
C     4.9555641   -9.9324333    0.0000000
C    -6.1239575    9.2578610    0.0000000
C    -4.9555641    9.9324333    0.0000000
C     6.1687074   -7.8078066    0.0000000
C     4.9131099   -7.0971099    0.0000000
C    -6.1687074    7.8078066    0.0000000
C    -4.9131099    7.0971099    0.0000000
C     7.3510696   -7.1071300    0.0000000
C    -7.3510696   -7.1071300    0.0000000
H    12.0223286   -1.2263256    0.0000000
H   -12.0223286    1.2263256    0.0000000
H     9.5349468   -5.5050041    0.0000000
H    -9.5349468    5.5050041    0.0000000
H    10.7764401   -3.3599850    0.0000000
H   -10.7764401   -3.3599850    0.0000000
H     7.0731934   -9.7984792    0.0000000
H    -7.0731934    9.7984792    0.0000000
H     8.2980524   -7.6526784    0.0000000
H    -8.2980524   -7.6526784    0.0000000
H     7.0731934    9.7984792    0.0000000
H    -7.0731934   -9.7984792    0.0000000
H     8.2980524    7.6526784    0.0000000
H    -8.2980524    7.6526784    0.0000000
H     9.5349468    5.5050041    0.0000000
H    -9.5349468   -5.5050041    0.0000000
H    10.7764401    3.3599850    0.0000000
H   -10.7764401    3.3599850    0.0000000
H    12.0223286    1.2263256    0.0000000
H   -12.0223286   -1.2263256    0.0000000
H     0.0000000  -11.0100082    0.0000000
H     2.4783876  -11.0126634    0.0000000
H    -2.4783876   11.0126634    0.0000000
H     4.9491352  -11.0248048    0.0000000
H    -4.9491352   11.0248048    0.0000000
H     0.0000000   11.0100082    0.0000000
H     2.4783876   11.0126634    0.0000000
H    -2.4783876  -11.0126634    0.0000000
H     4.9491352   11.0248048    0.0000000
H    -4.9491352  -11.0248048    0.0000000
